# Supplementary material for: Inflammatory Mammary Carcinoma in a Captive Bengal Tiger (Panthera tigris tigris) with Lymph Node and Pulmonary Metastases
Source: Animals (Basel). 2026 Mar 1;16(5):757. doi: 10.3390/ani16050757 (PMC12985059; doi:10.3390/ani16050757)
Supplement: Supplementary file 1 [file animals-16-00757-s001.zip]

Archive with 1 entries (1 files):
- animals-4094366-supplementary.pdf
